# Supplementary material for: Multisystemic Impact of RNF213 Arg4810Lys: A Comprehensive Review of Moyamoya Disease and Associated Vasculopathies
Source: Int J Mol Sci. 2025 Aug 14;26(16):7864. doi: 10.3390/ijms26167864 (PMC12386203; doi:10.3390/ijms26167864)
Supplement: Supplementary file 1 [file ijms-26-07864-s001.zip]

Archive with 1 entries (1 files):
- ijms-3774026-supplementary.pdf
